# Supplementary material for: Cerebral Autoregulation Assessment Using the Near Infrared Spectroscopy ‘NIRS-Only’ High Frequency Methodology in Critically Ill Patients: A Prospective Cross-Sectional Study
Source: Cells. 2022 Jul 21;11(14):2254. doi: 10.3390/cells11142254 (PMC9317651; doi:10.3390/cells11142254)
Supplement: Supplementary file 1 [file cells-11-02254-s001.zip]

Archive with 1 entries (1 files):
- cells-1786525-supplementary.pdf
